# Supplementary material for: Software application profile: mrrobust—a tool for performing two-sample summary Mendelian randomization analyses
Source: Int J Epidemiol. 2018 Sep 12;48(3):684–90. doi: 10.1093/ije/dyy195 (PMC6659377; doi:10.1093/ije/dyy195)
Supplement: dyy195_Supplementary_Material [file dyy195_supplementary_material.zip]

Archive with 4 entries (3 files):
- dyy195-suppl_data/
- dyy195-suppl_data/ije-2017-05-0618-File003.docx
- dyy195-suppl_data/ije-2017-05-0618-File004.csv
- dyy195-suppl_data/ije-2017-05-0618-File005.csv
