# Supplementary material for: Software application profile: mrrobust—a tool for performing two-sample summary Mendelian randomization analyses
Source: Int J Epidemiol. 2018 Sep 12;48(3):684–90. doi: 10.1093/ije/dyy195 (PMC6659377; doi:10.1093/ije/dyy195)
Supplement: dyy195_Supplementary_Material [file dyy195_supplementary_material.zip › dyy195-suppl_data/ije-2017-05-0618-File004.csv]

SNP	beta.exposure	beta.outcome	se.exposure	se.outcome																																				se.exposure
rs1000940	0.0184	-9.00E-04	0.0033	0.0017																																				0.0033
rs10132280	-0.0221	4.00E-04	0.0033	0.0017																																				0.0033
rs1016287	0.0228	9.00E-04	0.0033	0.0017																																				0.0033
rs10182181	-0.0309	-0.0026	0.0029	0.0017																																				0.0029
rs10733682	0.0188	0.0026	0.003	0.0016																																				0.003
rs10840100	0.0206	7.00E-04	0.003	0.0016																																				0.003
rs11030104	0.0416	-5.00E-04	0.0037	0.0017																																				0.0037
rs11057405	-0.0304	0.0038	0.0053	0.0026																																				0.0053
rs11165643	-0.0221	7.00E-04	0.003	0.0016																																				0.003
rs11672660	0.0339	0.0031	0.0038	0.0018																																				0.0038
rs1167827	-0.02	-0.0015	0.0031	0.0016																																				0.0031
rs11727676	-0.0365	-0.0033	0.0063	0.0039																																				0.0063
rs12286929	0.0211	-0.0014	0.0029	0.0016																																				0.0029
rs12429545	-0.0324	7.00E-04	0.0044	0.0024																																				0.0044
rs12448257	-0.0246	0.0039	0.0037	0.0017																																				0.0037
rs12940622	-0.0183	-0.0011	0.0029	0.0016																																				0.0029
rs12986742	0.0207	0.004	0.0036	0.0016																																				0.0036
rs13021737	-0.0604	-0.0024	0.0039	0.0038																																				0.0039
rs13078960	-0.029	-3.00E-04	0.0038	0.0017																																				0.0038
rs13107325	-0.0472	0.0029	0.0066	0.0027																																				0.0066
rs13130484	-0.0398	0.0033	0.003	0.0016																																				0.003
rs13191362	0.0285	0	0.0047	0.0025																																				0.0047
rs13201877	-0.0236	-8.00E-04	0.0043	0.0024																																				0.0043
rs13329567	-0.0307	-0.0019	0.0035	0.0017																																				0.0035
rs1421085	0.0803	0.005	0.003	0.0029																																				0.003
rs1441264	0.0172	7.00E-04	0.0031	0.0017																																				0.0031
rs1460676	-0.0209	-6.00E-04	0.0038	0.0023																																				0.0038
rs14810	-0.0183	-9.00E-04	0.0033	0.0017																																				0.0033
rs1516725	-0.0448	0.0027	0.0044	0.0025																																				0.0044
rs1528435	0.0175	1.00E-04	0.003	0.0017																																				0.003
rs16851483	-0.0478	-0.0051	0.0075	0.0032																																				0.0075
rs17001654	-0.0304	-0.0022	0.0052	0.0023																																				0.0052
rs17066856	-0.0371	2.00E-04	0.005	0.0025																																				0.005
rs17094222	0.0249	-5.00E-04	0.0037	0.0017																																				0.0037
rs17203016	0.0211	2.00E-04	0.0038	0.0018																																				0.0038
rs17381664	0.0201	0.0034	0.0031	0.0017																																				0.0031
rs17724992	0.0196	0.0041	0.0034	0.0017																																				0.0034
rs1928295	-0.0182	-0.0012	0.0029	0.0016																																				0.0029
rs2033529	0.0183	0.0033	0.0032	0.0017																																				0.0032
rs2060604	0.0203	7.00E-04	0.003	0.0016																																				0.003
rs2112347	-0.0254	2.00E-04	0.003	0.0016																																				0.003
rs2176598	0.0185	7.00E-04	0.0033	0.0017																																				0.0033
rs2183825	0.0241	0.0016	0.0032	0.0017																																				0.0032
rs2365389	0.0195	0.0057	0.003	0.0029																																				0.003
rs2820292	-0.0181	-8.00E-04	0.0029	0.0016																																				0.0029
rs2836754	0.0169	0.0025	0.003	0.0016																																				0.003
rs2890652	-0.0279	-0.0049	0.0049	0.0037																																				0.0049
rs3736485	0.016	9.00E-04	0.0029	0.0016																																				0.0029
rs3800229	0.0175	-0.0016	0.0032	0.0017																																				0.0032
rs3817334	-0.0256	0.0015	0.003	0.0016																																				0.003
rs3849570	0.0183	-4.00E-04	0.0033	0.0017																																				0.0033
rs3888190	0.0311	0.0023	0.003	0.0016																																				0.003
rs4740619	0.017	2.00E-04	0.0029	0.0016																																				0.0029
rs4889606	-0.0187	0.0012	0.003	0.0017																																				0.003
rs543874	0.0497	0.0016	0.0037	0.0018																																				0.0037
rs6091540	0.0185	5.00E-04	0.0033	0.0017																																				0.0033
rs6457796	-0.0209	0.0034	0.0033	0.0017																																				0.0033
rs6477694	0.0169	0.001	0.003	0.0017																																				0.003
rs6567160	0.0562	0.0025	0.0035	0.0017																																				0.0035
rs657452	0.0227	-0.0011	0.0031	0.0017																																				0.0031
rs6713510	0.0164	5.00E-04	0.0029	0.0017																																				0.0029
rs6804842	-0.0183	-9.00E-04	0.003	0.0016																																				0.003
rs7138803	-0.032	-3.00E-04	0.003	0.0016																																				0.003
rs7144011	0.0274	0.0021	0.0035	0.0017																																				0.0035
rs7531118	-0.0331	0.002	0.003	0.0017																																				0.003
rs7550711	0.0659	0.0072	0.0087	0.0047																																				0.0087
rs7599312	0.0214	-0.0016	0.0033	0.0017																																				0.0033
rs7715256	0.0168	3.00E-04	0.0029	0.0016																																				0.0029
rs7899106	-0.0379	-0.0051	0.0067	0.0034																																				0.0067
rs7903146	-0.0235	0.0013	0.0033	0.0017																																				0.0033
rs879620	-0.0244	-0.0022	0.0039	0.0017																																				0.0039
rs891389	-0.0209	-0.0019	0.0037	0.0017																																				0.0037
rs9304665	0.0243	0.0011	0.0043	0.0017																																				0.0043
rs9374842	0.0196	2.00E-04	0.0034	0.0017																																				0.0034
rs943005	0.0444	0.0026	0.0038	0.0023																																				0.0038
rs9540493	-0.0182	1.00E-04	0.0031	0.0017																																				0.0031
rs9579083	-0.0295	-1.00E-04	0.0046	0.0017																																				0.0046
rs977747	0.0168	-0.0019	0.003	0.0017																																				0.003
rs9926784	0.0249	0.002	0.0038	0.0023																																				0.0038
