# Supplementary material for: Software application profile: mrrobust—a tool for performing two-sample summary Mendelian randomization analyses
Source: Int J Epidemiol. 2018 Sep 12;48(3):684–90. doi: 10.1093/ije/dyy195 (PMC6659377; doi:10.1093/ije/dyy195)
Supplement: dyy195_Supplementary_Material [file dyy195_supplementary_material.zip › dyy195-suppl_data/ije-2017-05-0618-File005.csv]

SNP	beta.exposure	beta.outcome	se.exposure	se.outcome																																				se.exposure
rs10037512	0.03	2.00E-04	0.003	0.0016																																				0.003
rs10119624	0.024	0.0016	0.0031	0.0017																																				0.0031
rs10131337	0.027	0.0026	0.0038	0.0018																																				0.0038
rs10136129	0.025	0.0029	0.0038	0.0017																																				0.0038
rs10152739	-0.022	6.00E-04	0.0034	0.0017																																				0.0034
rs10236884	-0.023	-0.0022	0.0031	0.0017																																				0.0031
rs10283100	-0.057	0.0068	0.0085	0.0052																																				0.0085
rs1036821	-0.037	-0.0016	0.0032	0.0017																																				0.0032
rs10445823	0.047	5.00E-04	0.0049	0.0025																																				0.0049
rs1047014	-0.032	0.0038	0.0036	0.0017																																				0.0036
rs1053051	0.019	0.002	0.0034	0.0016																																				0.0034
rs1074078	0.018	9.00E-04	0.0032	0.0017																																				0.0032
rs10767838	0.025	7.00E-04	0.0033	0.0017																																				0.0033
rs10770705	0.03	0	0.0031	0.0017																																				0.0031
rs10787959	0.027	-0.0018	0.0033	0.0017																																				0.0033
rs10794175	0.02	0.0035	0.003	0.0016																																				0.003
rs10843390	0.021	-1.00E-04	0.0032	0.0017																																				0.0032
rs10846654	-0.028	-0.0017	0.0032	0.0017																																				0.0032
rs10868439	-0.027	-5.00E-04	0.003	0.0017																																				0.003
rs10880969	-0.024	-0.0026	0.0033	0.0017																																				0.0033
rs10948222	-0.031	-0.0017	0.0033	0.0017																																				0.0033
rs10995319	0.019	-9.00E-04	0.0034	0.0017																																				0.0034
rs11049545	-0.038	-3.00E-04	0.0032	0.0017																																				0.0032
rs1113765	-0.024	-0.0018	0.0038	0.0017																																				0.0038
rs11144688	-0.063	-0.0041	0.0063	0.0039																																				0.0063
rs11152213	-0.025	-0.0023	0.0035	0.0017																																				0.0035
rs11172372	0.019	0.0013	0.003	0.0016																																				0.003
rs11172920	0.018	9.00E-04	0.003	0.0017																																				0.003
rs11177669	0.033	0.0014	0.0035	0.0017																																				0.0035
rs11205303	-0.053	-0.0041	0.0035	0.0018																																				0.0035
rs11221442	-0.027	0.0027	0.0035	0.0017																																				0.0035
rs11244772	-0.018	-0.003	0.0032	0.0017																																				0.0032
rs1133415	-0.019	-0.0013	0.0029	0.0016																																				0.0029
rs1155939	0.042	0.0022	0.0029	0.0016																																				0.0029
rs11611927	-0.051	8.00E-04	0.0035	0.0017																																				0.0035
rs11612228	0.02	-0.0074	0.0032	0.003																																				0.0032
rs11618507	0.023	6.00E-04	0.0036	0.0023																																				0.0036
rs11626496	-0.019	0.0014	0.003	0.0017																																				0.003
rs11642612	-0.016	4.00E-04	0.003	0.0017																																				0.003
rs11648796	-0.033	-0.0069	0.0038	0.0036																																				0.0038
rs11652094	0.018	0	0.0032	0.0017																																				0.0032
rs11667331	-0.024	-0.0026	0.004	0.0024																																				0.004
rs11684404	-0.032	-7.00E-04	0.0031	0.0017																																				0.0031
rs1171615	-0.022	-0.0033	0.0038	0.0019																																				0.0038
rs11722554	-0.063	0.0034	0.0098	0.0041																																				0.0098
rs11735005	0.017	-0.0011	0.003	0.0016																																				0.003
rs11799609	0.026	-0.0029	0.0042	0.0024																																				0.0042
rs11855014	-0.022	2.00E-04	0.0034	0.0017																																				0.0034
rs11880124	0.041	-0.0047	0.0054	0.0027																																				0.0054
rs11880992	0.033	6.00E-04	0.003	0.0017																																				0.003
rs1190545	0.025	-0.0029	0.0033	0.0017																																				0.0033
rs11950193	0.062	0.0026	0.0098	0.0047																																				0.0098
rs1199734	-0.022	0.0023	0.0039	0.0023																																				0.0039
rs12065210	0.036	0.0033	0.005	0.0025																																				0.005
rs12097239	-0.033	6.00E-04	0.0034	0.0017																																				0.0034
rs12214804	-0.084	-0.0011	0.0057	0.0027																																				0.0057
rs12330322	-0.034	-0.0016	0.0035	0.0017																																				0.0035
rs12426318	-0.025	0.0032	0.0044	0.0025																																				0.0044
rs12427384	0.039	-0.0048	0.0038	0.0025																																				0.0038
rs12435366	-0.023	-3.00E-04	0.0035	0.0017																																				0.0035
rs1244981	0.025	-4.00E-04	0.0041	0.0024																																				0.0041
rs12513181	-0.02	0.0011	0.0033	0.0017																																				0.0033
rs12538407	0.032	8.00E-04	0.003	0.0017																																				0.003
rs12639764	0.027	2.00E-04	0.003	0.0017																																				0.003
rs12693589	-0.022	0.0023	0.0034	0.0017																																				0.0034
rs12694443	-0.026	-2.00E-04	0.003	0.0017																																				0.003
rs12779328	-0.028	0.0013	0.0033	0.0017																																				0.0033
rs12908753	0.038	8.00E-04	0.0036	0.0022																																				0.0036
rs12986437	-0.022	-5.00E-04	0.0035	0.0018																																				0.0035
rs12987566	0.024	4.00E-04	0.0033	0.0017																																				0.0033
rs13014679	0.04	-3.00E-04	0.0071	0.0035																																				0.0071
rs13030174	0.023	0	0.0034	0.0018																																				0.0034
rs13078528	0.045	-0.0023	0.0064	0.0033																																				0.0064
rs13084192	0.023	-0.0012	0.0031	0.0016																																				0.0031
rs13150868	0.017	0.0013	0.003	0.0016																																				0.003
rs13152352	-0.074	-0.0013	0.0041	0.0024																																				0.0041
rs13155659	0.03	0.0025	0.0031	0.0017																																				0.0031
rs13185815	0.041	-0.0028	0.0056	0.0026																																				0.0056
rs1320135	0.019	-0.0017	0.003	0.0016																																				0.003
rs13210323	0.037	-2.00E-04	0.0034	0.0017																																				0.0034
rs1325596	0.025	0	0.0029	0.0016																																				0.0029
rs13276054	-0.024	-7.00E-04	0.0033	0.0017																																				0.0033
rs13302191	-0.025	0.0018	0.0033	0.0017																																				0.0033
rs13306455	0.031	-0.0015	0.0039	0.0018																																				0.0039
rs13388725	-0.018	-5.00E-04	0.003	0.0016																																				0.003
rs1345128	0.022	0.0027	0.0033	0.0017																																				0.0033
rs1370878	-0.019	4.00E-04	0.0029	0.0016																																				0.0029
rs1393786	-0.027	0.001	0.0033	0.0017																																				0.0033
rs1401796	-0.031	0.0024	0.003	0.0016																																				0.003
rs1415701	-0.044	0.0013	0.0036	0.0022																																				0.0036
rs143384	-0.075	1.00E-04	0.0032	0.0017																																				0.0032
rs153750	-0.031	-0.0016	0.0031	0.0017																																				0.0031
rs1545552	-0.029	0.0012	0.0034	0.0017																																				0.0034
rs1552173	-0.018	-0.0011	0.0029	0.0016																																				0.0029
rs1562975	0.025	-0.0027	0.0032	0.0017																																				0.0032
rs1576900	-0.019	4.00E-04	0.0033	0.0017																																				0.0033
rs1599473	-0.027	0.0029	0.0034	0.0017																																				0.0034
rs1614303	0.022	0.0019	0.0038	0.0018																																				0.0038
rs165189	-0.029	-0.0043	0.0046	0.0025																																				0.0046
rs1659127	0.03	7.00E-04	0.0033	0.0017																																				0.0033
rs1681630	0.029	0.0019	0.0031	0.0017																																				0.0031
rs16865791	0.04	-0.0019	0.0057	0.0026																																				0.0057
rs16876334	-0.038	8.00E-04	0.0068	0.004																																				0.0068
rs16942383	-0.12	0.0045	0.0089	0.0072																																				0.0089
rs16964211	-0.057	0.0043	0.0071	0.004																																				0.0071
rs16967866	0.038	0.0043	0.0066	0.0033																																				0.0066
rs16994718	-0.025	-0.0016	0.0041	0.0024																																				0.0041
rs17052031	0.031	0.0032	0.0047	0.0025																																				0.0047
rs17088190	-0.028	-2.00E-04	0.0034	0.0017																																				0.0034
rs17118431	-0.047	-6.00E-04	0.0058	0.0032																																				0.0058
rs17192551	-0.023	-0.0012	0.0041	0.0024																																				0.0041
rs17197086	0.035	0.0056	0.0048	0.0025																																				0.0048
rs17257113	0.027	0.0026	0.0038	0.0018																																				0.0038
rs17277008	-0.039	0	0.0032	0.0017																																				0.0032
rs17369123	0.031	8.00E-04	0.0038	0.0018																																				0.0038
rs17391694	0.043	1.00E-04	0.0053	0.0025																																				0.0053
rs17409588	-0.019	0.001	0.0033	0.0017																																				0.0033
rs17416284	0.022	-0.0026	0.0031	0.0017																																				0.0031
rs1742829	-0.037	-0.0017	0.0055	0.0033																																				0.0055
rs17473243	0.023	5.00E-04	0.0031	0.0017																																				0.0031
rs1749824	-0.023	-1.00E-04	0.003	0.0016																																				0.003
rs17511102	-0.053	0.0036	0.0057	0.0031																																				0.0057
rs1752388	0.03	0.003	0.0046	0.0025																																				0.0046
rs17556750	0.046	0	0.0032	0.0017																																				0.0032
rs17806888	0.034	-0.0031	0.0048	0.0024																																				0.0048
rs17807185	-0.022	-0.0016	0.003	0.0017																																				0.003
rs1797625	-0.019	-0.0011	0.003	0.0017																																				0.003
rs180165	-0.019	-0.0033	0.003	0.0016																																				0.003
rs1812175	-0.079	-6.00E-04	0.004	0.0024																																				0.004
rs1832871	0.025	0.0015	0.0031	0.0017																																				0.0031
rs1855078	-0.023	-0.0022	0.0041	0.0024																																				0.0041
rs1870761	0.018	6.00E-04	0.003	0.0016																																				0.003
rs1884897	0.044	-4.00E-04	0.003	0.0017																																				0.003
rs1950500	0.031	-8.00E-04	0.0032	0.0017																																				0.0032
rs1996422	-0.022	0.0021	0.0033	0.0017																																				0.0033
rs2010997	0.02	0.0012	0.003	0.0016																																				0.003
rs2028067	-0.031	0.0016	0.0039	0.0023																																				0.0039
rs2035901	-0.031	0.0021	0.003	0.0017																																				0.003
rs2062708	-0.034	0.0022	0.004	0.0024																																				0.004
rs2070776	-0.042	4.00E-04	0.0031	0.0017																																				0.0031
rs2072268	-0.02	0.0018	0.0031	0.0017																																				0.0031
rs2079795	0.045	-0.0011	0.0031	0.0017																																				0.0031
rs2093210	-0.039	0.0034	0.0031	0.0016																																				0.0031
rs2110001	-0.032	-2.00E-04	0.0035	0.0017																																				0.0035
rs213653	0.023	0.0038	0.0042	0.0025																																				0.0042
rs2149163	0.02	0.0025	0.003	0.0016																																				0.003
rs2166898	-0.027	-0.0022	0.0041	0.0024																																				0.0041
rs217181	0.024	0.0036	0.0038	0.0017																																				0.0038
rs2181834	0.022	0.0015	0.0029	0.0016																																				0.0029
rs2237886	0.043	4.00E-04	0.0049	0.0025																																				0.0049
rs2247341	0.027	-0.0025	0.0031	0.0016																																				0.0031
rs2256183	0.037	0	0.003	0.0016																																				0.003
rs227724	-0.03	0.0016	0.0031	0.0017																																				0.0031
rs2278789	0.018	-0.0023	0.003	0.0016																																				0.003
rs2279007	-0.025	0.0014	0.0036	0.0018																																				0.0036
rs2281645	0.019	4.00E-04	0.0032	0.0017																																				0.0032
rs2289195	0.038	-3.00E-04	0.003	0.0016																																				0.003
rs2302580	-0.029	0.0022	0.0036	0.0025																																				0.0036
rs2303085	-0.023	-8.00E-04	0.0042	0.0024																																				0.0042
rs2303262	-0.025	0.0031	0.0041	0.0017																																				0.0041
rs2306578	-0.069	-0.0029	0.0097	0.0053																																				0.0097
rs2326458	-0.022	-0.0021	0.0035	0.0017																																				0.0035
rs2358947	0.028	-7.00E-04	0.0044	0.0025																																				0.0044
rs237711	-0.037	0.0018	0.0036	0.0017																																				0.0036
rs239256	0.028	-0.0028	0.0037	0.0018																																				0.0037
rs2427307	-0.02	5.00E-04	0.0032	0.0017																																				0.0032
rs2581830	0.031	-0.0025	0.003	0.0017																																				0.003
rs2597513	-0.039	-0.0016	0.0048	0.0025																																				0.0048
rs2609334	0.022	0.0019	0.0034	0.0017																																				0.0034
rs2609996	0.017	-0.0011	0.0029	0.0016																																				0.0029
rs2631676	-0.028	0.0037	0.0039	0.0018																																				0.0039
rs2633761	0.016	6.00E-04	0.0029	0.0016																																				0.0029
rs2649996	0.02	0.0012	0.0034	0.0017																																				0.0034
rs2662027	-0.033	0.0019	0.0048	0.0025																																				0.0048
rs273945	-0.019	-0.0018	0.0031	0.0016																																				0.0031
rs2741311	0.051	-0.0018	0.0055	0.0026																																				0.0055
rs2778027	-0.027	0.002	0.0039	0.0023																																				0.0039
rs2802292	0.017	8.00E-04	0.003	0.0017																																				0.003
rs2806561	0.027	-5.00E-04	0.0029	0.0016																																				0.0029
rs2811594	-0.024	-0.0012	0.0032	0.0017																																				0.0032
rs2815379	-0.018	-0.0044	0.0033	0.0031																																				0.0033
rs2834442	0.024	0	0.0031	0.0017																																				0.0031
rs2836288	-0.019	3.00E-04	0.0029	0.0016																																				0.0029
rs2856321	-0.031	0.0012	0.003	0.0017																																				0.003
rs2925155	-0.023	4.00E-04	0.0034	0.0017																																				0.0034
rs2970578	-0.021	5.00E-04	0.0031	0.0017																																				0.0031
rs3017036	-0.021	0.001	0.0036	0.0017																																				0.0036
rs3103267	-0.038	-0.0019	0.0033	0.0017																																				0.0033
rs310421	0.032	0.0012	0.0029	0.0016																																				0.0029
rs3118905	-0.058	-4.00E-04	0.0033	0.0017																																				0.0033
rs31203	0.032	-0.0025	0.0032	0.0017																																				0.0032
rs316618	-0.026	0.001	0.0037	0.0017																																				0.0037
rs34651	-0.041	0.0027	0.0058	0.0033																																				0.0058
rs3739707	-0.024	-0.001	0.0035	0.0017																																				0.0035
rs3755196	-0.018	0.0012	0.0032	0.0017																																				0.0032
rs3764419	-0.041	-5.00E-04	0.003	0.0016																																				0.003
rs3790598	-0.026	-5.00E-04	0.0041	0.0023																																				0.0041
rs3791679	0.06	-2.00E-04	0.0035	0.0017																																				0.0035
rs3796529	0.031	-0.0033	0.0037	0.0017																																				0.0037
rs3802758	0.039	-0.0046	0.0066	0.0036																																				0.0066
rs3807931	0.027	-0.001	0.0029	0.0016																																				0.0029
rs3814333	0.049	-0.002	0.0032	0.0017																																				0.0032
rs3818416	-0.021	-0.0034	0.0035	0.0017																																				0.0035
rs3849769	-0.021	0.0016	0.0033	0.0017																																				0.0033
rs3868143	0.033	0.0019	0.0055	0.0026																																				0.0055
rs3885668	-0.022	0.0011	0.003	0.0017																																				0.003
rs389663	0.022	-0.0027	0.0031	0.0017																																				0.0031
rs4146850	0.018	-0.001	0.0029	0.0016																																				0.0029
rs42039	0.068	-6.00E-04	0.0034	0.0017																																				0.0034
rs4239020	-0.021	5.00E-04	0.0031	0.0017																																				0.0031
rs4246079	-0.038	-0.0031	0.005	0.0025																																				0.005
rs4246302	-0.027	-0.001	0.0033	0.0017																																				0.0033
rs425277	0.028	0.0035	0.0033	0.0017																																				0.0033
rs429433	0.046	0.0061	0.0071	0.0035																																				0.0071
rs4320932	0.029	-9.00E-04	0.0041	0.0018																																				0.0041
rs4325879	-0.021	0.0024	0.0035	0.0017																																				0.0035
rs4369779	-0.056	-0.004	0.0036	0.0017																																				0.0036
rs4371882	-0.027	0.0049	0.0038	0.0018																																				0.0038
rs4378999	-0.034	-0.0035	0.0048	0.0026																																				0.0048
rs445151	0.022	-0.0018	0.0038	0.0023																																				0.0038
rs4461027	0.028	-9.00E-04	0.0031	0.0017																																				0.0031
rs4542783	0.032	9.00E-04	0.0039	0.002																																				0.0039
rs4548838	0.033	3.00E-04	0.003	0.0028																																				0.003
rs461521	0.016	0.0018	0.003	0.0016																																				0.003
rs4624820	0.018	0.0021	0.0029	0.0017																																				0.0029
rs4655345	0.024	5.00E-04	0.003	0.0017																																				0.003
rs4675945	-0.02	6.00E-04	0.003	0.0017																																				0.003
rs4686904	-0.021	-0.0015	0.0031	0.0017																																				0.0031
rs4721810	0.031	-4.00E-04	0.0044	0.0041																																				0.0044
rs4722837	0.017	-0.0016	0.0031	0.0016																																				0.0031
rs4725061	-0.02	0.0012	0.0031	0.0017																																				0.0031
rs4733724	0.05	-5.00E-04	0.0037	0.0017																																				0.0037
rs4735677	-0.037	5.00E-04	0.0032	0.0017																																				0.0032
rs4745948	0.021	0.0018	0.0029	0.0016																																				0.0029
rs4748978	-0.018	0.0048	0.0031	0.0017																																				0.0031
rs4767473	0.025	-7.00E-04	0.0044	0.0024																																				0.0044
rs4803468	0.03	-0.0059	0.0031	0.0031																																				0.0031
rs4806934	-0.029	-5.00E-04	0.0031	0.0017																																				0.0031
rs4812888	0.021	0.0019	0.0037	0.0018																																				0.0037
rs4821890	0.017	-6.00E-04	0.0031	0.0017																																				0.0031
rs4868126	-0.036	0.002	0.0032	0.0017																																				0.0032
rs4876357	0.017	-0.0013	0.0029	0.0016																																				0.0029
rs4930585	-0.028	-0.0014	0.0041	0.0024																																				0.0041
rs4939837	0.019	2.00E-04	0.0033	0.0017																																				0.0033
rs4986172	-0.034	0.001	0.0032	0.0017																																				0.0032
rs519384	0.031	0.0023	0.0033	0.0017																																				0.0033
rs552707	0.046	-0.0041	0.0032	0.0017																																				0.0032
rs568610	0.022	-0.0022	0.0034	0.0017																																				0.0034
rs5742915	-0.035	2.00E-04	0.0031	0.0017																																				0.0031
rs5754185	0.035	-0.0014	0.0042	0.0024																																				0.0042
rs5757318	-0.029	6.00E-04	0.0048	0.0026																																				0.0048
rs584828	-0.025	9.00E-04	0.003	0.0016																																				0.003
rs593133	-0.025	-0.0039	0.0037	0.0017																																				0.0037
rs6020202	-0.022	-0.0021	0.0036	0.0017																																				0.0036
rs6047319	-0.019	1.00E-04	0.0032	0.0017																																				0.0032
rs605372	0.052	0.0036	0.0091	0.0057																																				0.0091
rs606452	0.043	-0.0036	0.0043	0.0025																																				0.0043
rs6085662	0.02	-0.0015	0.0032	0.0017																																				0.0032
rs625735	0.023	0.0042	0.003	0.0016																																				0.003
rs6435143	0.019	-0.0023	0.003	0.0016																																				0.003
rs6439168	-0.037	0.0025	0.0036	0.0017																																				0.0036
rs6441170	-0.022	5.00E-04	0.003	0.0017																																				0.003
rs648831	0.031	-0.0022	0.003	0.0016																																				0.003
rs6544650	-0.018	-6.00E-04	0.003	0.0016																																				0.003
rs6556312	0.031	-5.00E-04	0.0042	0.0019																																				0.0042
rs6584575	0.034	8.00E-04	0.0052	0.0025																																				0.0052
rs6600365	-0.027	-5.00E-04	0.0029	0.0016																																				0.0029
rs6601882	0.023	0.0019	0.0038	0.0017																																				0.0038
rs6658835	-0.022	-0.0038	0.0034	0.0017																																				0.0034
rs6684205	-0.034	0.001	0.0032	0.0017																																				0.0032
rs6691924	0.032	0.0017	0.005	0.0026																																				0.005
rs6713865	0.031	-0.0013	0.004	0.0018																																				0.004
rs6739772	-0.02	-0.0014	0.0032	0.0017																																				0.0032
rs6838153	-0.022	2.00E-04	0.0031	0.0017																																				0.0031
rs6869670	-0.024	-0.005	0.0041	0.0024																																				0.0041
rs6903732	0.017	0.0013	0.003	0.0016																																				0.003
rs6919321	0.021	-0.0023	0.003	0.0016																																				0.003
rs6920372	-0.025	-9.00E-04	0.0029	0.0017																																				0.0029
rs6952113	-0.018	-1.00E-04	0.003	0.0016																																				0.003
rs6962887	0.023	1.00E-04	0.0034	0.0017																																				0.0034
rs6974574	-0.03	-0.0014	0.0034	0.0017																																				0.0034
rs6999216	-0.02	0.0035	0.0036	0.0017																																				0.0036
rs7000226	0.023	-9.00E-04	0.0034	0.0017																																				0.0034
rs7033487	0.037	-0.0011	0.0036	0.0017																																				0.0036
rs7033940	-0.024	-0.0012	0.0044	0.0024																																				0.0044
rs7043114	-0.029	-0.0013	0.0029	0.0016																																				0.0029
rs7069985	-0.023	-9.00E-04	0.0034	0.0017																																				0.0034
rs713140	0.018	8.00E-04	0.003	0.0016																																				0.003
rs7155279	-0.028	-0.0011	0.0031	0.0016																																				0.0031
rs7162825	0.016	-0.0014	0.0029	0.0016																																				0.0029
rs717052	-0.025	0.0024	0.0044	0.0026																																				0.0044
rs7178424	-0.021	0.0027	0.003	0.0016																																				0.003
rs720390	0.035	0.0034	0.0031	0.0017																																				0.0031
rs7220557	-0.024	9.00E-04	0.0042	0.0018																																				0.0042
rs723149	0.021	0.0043	0.0032	0.0017																																				0.0032
rs724016	-0.078	4.00E-04	0.0029	0.0016																																				0.0029
rs7261425	0.021	9.00E-04	0.0034	0.0017																																				0.0034
rs7273787	-0.022	-0.0016	0.0031	0.0017																																				0.0031
rs7274811	-0.045	8.00E-04	0.0035	0.0017																																				0.0035
rs7319045	0.024	3.00E-04	0.003	0.0016																																				0.003
rs7319446	-0.023	6.00E-04	0.0035	0.0017																																				0.0035
rs7341084	0.027	0	0.0034	0.0017																																				0.0034
rs745749	0.023	-0.0011	0.0033	0.0017																																				0.0033
rs7466269	0.033	-0.001	0.0031	0.0017																																				0.0031
rs7517682	-0.023	-1.00E-04	0.003	0.0016																																				0.003
rs7536458	0.043	-9.00E-04	0.0034	0.0017																																				0.0034
rs7542242	-0.018	7.00E-04	0.0033	0.0017																																				0.0033
rs7551732	0.027	-0.0017	0.003	0.0016																																				0.003
rs7567288	-0.029	-1.00E-04	0.0038	0.0018																																				0.0038
rs7578605	-0.045	0.0032	0.0063	0.0033																																				0.0063
rs7586126	0.036	0.0022	0.0053	0.0029																																				0.0053
rs7590738	-0.022	8.00E-04	0.003	0.0017																																				0.003
rs7701414	-0.037	-0.0012	0.003	0.0016																																				0.003
rs7733222	-0.018	-0.0014	0.003	0.0016																																				0.003
rs7751325	0.017	-0.0032	0.003	0.0016																																				0.003
rs7759938	-0.044	-0.0036	0.0032	0.0031																																				0.0032
rs7849585	0.036	0.0033	0.0032	0.0017																																				0.0032
rs7870253	0.042	-0.0017	0.0035	0.0017																																				0.0035
rs7899004	0.025	-0.0021	0.0029	0.0016																																				0.0029
rs7926352	0.02	0.0023	0.0035	0.0017																																				0.0035
rs7935997	-0.024	0.0016	0.0031	0.0029																																				0.0031
rs7941132	-0.042	-0.005	0.0059	0.0033																																				0.0059
rs7970350	-0.059	-0.0017	0.0029	0.0016																																				0.0029
rs7980687	0.039	6.00E-04	0.0037	0.0017																																				0.0037
rs798497	0.057	0.0017	0.0032	0.0017																																				0.0032
rs8017130	-0.023	2.00E-04	0.0034	0.0017																																				0.0034
rs8052560	0.036	0.0014	0.0044	0.0024																																				0.0044
rs8058684	0.021	-1.00E-04	0.0032	0.0017																																				0.0032
rs806100	0.018	0.0037	0.003	0.0016																																				0.003
rs806794	0.06	0.0013	0.0033	0.0018																																				0.0033
rs8090312	0.024	0.0021	0.0034	0.0018																																				0.0034
rs8097893	0.042	0.0046	0.0068	0.004																																				0.0068
rs8103992	0.029	-3.00E-04	0.0037	0.0017																																				0.0037
rs817300	-0.085	-0.0018	0.0069	0.0035																																				0.0069
rs822553	0.03	-0.0028	0.0039	0.0034																																				0.0039
rs8413	-0.023	8.00E-04	0.003	0.0016																																				0.003
rs862034	-0.028	0.001	0.003	0.0017																																				0.003
rs888403	-0.019	4.00E-04	0.0033	0.0017																																				0.0033
rs897080	-0.028	-0.0022	0.0034	0.0017																																				0.0034
rs913000	0.024	-8.00E-04	0.0033	0.0017																																				0.0033
rs9217	-0.028	3.00E-04	0.003	0.0017																																				0.003
rs927381	0.022	-0.0019	0.003	0.0016																																				0.003
rs9291926	0.019	0.0013	0.0031	0.0017																																				0.0031
rs9292468	0.036	0.0021	0.003	0.0017																																				0.003
rs9359128	0.044	0.0024	0.0045	0.0025																																				0.0045
rs9389986	-0.052	-6.00E-04	0.0033	0.0017																																				0.0033
rs9479130	-0.031	0.0017	0.003	0.0016																																				0.003
rs955748	-0.028	-0.0018	0.0034	0.0017																																				0.0034
rs9568328	-0.051	-2.00E-04	0.0063	0.0033																																				0.0063
rs958225	0.046	-0.0039	0.0079	0.004																																				0.0079
rs960006	-0.02	2.00E-04	0.0033	0.0016																																				0.0033
rs9600340	-0.019	3.00E-04	0.003	0.0016																																				0.003
rs9650315	-0.061	0.0014	0.0045	0.0024																																				0.0045
rs9782976	-0.028	0.0014	0.005	0.0026																																				0.005
rs9816693	0.031	-0.0027	0.004	0.0018																																				0.004
rs981938	0.026	-0.002	0.0031	0.0017																																				0.0031
rs9825936	0.019	-2.00E-04	0.0034	0.0017																																				0.0034
rs9825951	-0.022	-0.0027	0.0031	0.0017																																				0.0031
rs9834893	-0.038	0.0033	0.0058	0.0032																																				0.0058
rs9893629	0.02	2.00E-04	0.0036	0.0022																																				0.0036
rs989393	0.022	8.00E-04	0.0032	0.0017																																				0.0032
rs991946	-0.021	-3.00E-04	0.0029	0.0016																																				0.0029
rs9920547	-0.031	-0.0033	0.0034	0.0017																																				0.0034
rs997400	-0.026	-0.0015	0.0029	0.0016																																				0.0029
rs9977276	-0.022	-0.0022	0.0035	0.0017																																				0.0035
rs9993613	0.03	-9.00E-04	0.0029	0.0016																																				0.0029
rs999474	0.022	-0.0018	0.003	0.0016																																				0.003
